# Supplementary material for: Mobility and community at Mesolithic Lake Onega, Karelia, north-west Russia: insights from strontium isotope analysis
Source: Archaeol Anthropol Sci. 2024 Dec 30;17(1):17. doi: 10.1007/s12520-024-02129-8 (PMC11685259; doi:10.1007/s12520-024-02129-8)
Supplement: Supplementary file 2 — (XLSX 44.6 KB) [file 12520_2024_2129_MOESM2_ESM.xlsx]

## Sheet: SI 2 Information
Supplementary Information 2, SI Tables 1-3
Article Title:	Mobility and Community at Mesolithic Lake Onega, Karelia, northwest Russia – Insights from strontium isotope analysis
Authors:	Rebekka Eckelmann, Laura Arppe, Alexey Tarasov, Łukasz Pospieszny, Lukáš Ackerman, Volker Heyd, Dmitry Gerasimov, Vyacheslav Moiseyev, Vanessa Fairbanks, Corrie Hyland, Kristiina Mannermaa
Corresponding author:	Rebekka Eckelmann
Contact:	rebekka.eckelmann@helsinki.fi
Journal:	Archaeological and Anthropological Sciences

## Sheet: SI Table S1 Baseline Data
Supplement 2 Table S1 Bioavailable 87Sr/86Sr baseline data
Map ID	Lab ID	Type	Region	Species	Period	Material	87Sr/86Sr	2se	Location	Latitude	Longtitude	Geological Zone	Source
Lake Onega Area
1	Sr030	fauna	Lake Onega	perca fluviatilis	modern	bone (collagen)	0.723024	5.52421e-06	Caught from Lake Onega close to Yuzhniy Oleniy Island	62.028591	35.371168	Aquatic Lake Onega	this study
2	Sr032/1604	fauna	Lake Onega	sander lucioperca	modern	bone (collagen)	0.722523	5.72602e-06	Caught from Lake Onega close to Yuzhniy Oleniy Island	62.045818	35.367571	Aquatic Lake Onega	this study
3	Sr034/1612	flora	Lake Onega	picea sp.	modern	leaves	0.730802	9.3027e-06	Bolshoy Kliminetskiy	62.043565	35.350405	2	this study
4	Sr035/1613	flora	Lake Onega	vaccinium myrtillus	modern	leaves	0.72823	8.15844e-06	Bolshoy Kliminetskiy	62.043565	35.350405	2	this study
5	Sr042	water	Lake Onega	water	modern	water	0.720222	4.53001e-06	Water from Lake Onega, close to Yuzhniy Oleniy Island	62.050233	35.3647469	Aquatic Lake Onega	this study
6	Sr036/1614	flora	Lake Onega	vaccinium vitis-idaea	modern	leaves	0.716532	6.88846e-06	Yuzhniy Oleniy Island	62.052737	35.353838	2	this study
7	Sr037/1615	flora	Lake Onega	alnus sp.	modern	leaves	0.711203	7.36042e-06	Yuzhniy Oleniy Island	62.049519	35.357958	2	this study
8	Sr031/1611	flora	Lake Onega	vaccinium myrtillus	modern	leaves	0.721569	8.3324e-06	Yuzhniy Oleniy Island	62.048393	35.362078	2	this study
9	Sr041	water	Lake Onega	water	modern	water	0.709126	5.77155e-06	Yuzhniy Oleniy Island, water from pond in former quarry pit, ca. 20 sqm surface area	62.045496	35.3631	2	this study
10	Sr033	fauna	Lake Onega	shell of a land snail	modern	shell	0.709635	5.03158e-06	Yuzhniy Oleniy Island	62.040828	35.369974	2	this study
11	Sr047/1607	fauna	Lake Onega	microtus sp. (terrestrial)	modern	bone (collagen)	0.723345	7.62467e-06	Kizhi Island, outside of human habitation areas	62.072495	35.224469	2	this study
12	Sr048	fauna	Lake Onega	microtus sp. (terrestrial)	modern	mandible (collagen)	0.729497	5.23114e-06	Kizhi Island, outside of human habitation areas	62.072495	35.224469	2	this study
13	Sr053/1624	flora	Lake Onega	betula pendula	modern	leaves	0.724175	9.14957e-06	Klimenetsky peninsula (Zaonezhiye)	62.549425	35.358258	2	this study
14	Sr054/1625	flora	Lake Onega	vaccinium vitis-idaea	modern	leaves	0.725012	7.85642e-06	Klimenetsky peninsula (Zaonezhiye)	62.549425	35.358258	2	this study
15	Sr051/1622	flora	Lake Onega	betula pendula	modern	leaves	0.722043	7.03313e-06	Povenec	62.852653	34.796139	2	this study
16	Sr052/1623	flora	Lake Onega	vaccinium vitis-idaea	modern	leaves	0.720362	6.89853e-06	Povenec	62.852653	34.796139	2	this study
17	Sr073/1637	flora	Lake Onega	fragaria vesca	modern	leaves	0.749967	6.26246e-06	Zaonezhiye	62.507246	34.504719	2	this study
18	Sr074/1638	flora	Lake Onega	vaccinium vitis-idaea	modern	leaves	0.744232	7.47216e-06	Zaonezhiye	62.507246	34.504719	2	this study
19	Sr075/1609	fauna	Lake Onega	alces alces	modern	incisor (enamel)	0.732348	6.67693e-06	Zaonezhiye	62.645609	33.960910	2	this study
20	Sr099/1662	flora	Lake Onega	vaccinium vitis-idaea	modern	leaves	0.718895	6.60544e-06	Lake Gabozero	62.070869	33.562838	1	this study
21	Sr110/1672	flora	Lake Onega	vaccinium myrtillus	modern	leaves	0.716232	6.6643e-06	South of Koborozero	62.062494	33.575571	1	this study
22	Sr108/1670	flora	Lake Onega	vaccinium myrtillus	modern	leaves	0.71623	6.09288e-06	Lake Ukshozero	62.023212	34.058399	2	this study
23	Sr109/1671	flora	Lake Onega	unknown plant	modern	leaves	0.722584	6.50066e-06	Lake Ukshozero	62.001188	34.091708	2	this study
24	Sr112/1674	flora	Lake Onega	urtica dioica	modern	leaves	0.715375	7.60033e-06	Lake Ukshozero	62.023212	34.058399	2	this study
25	Sr111/1673	flora	Lake Onega	vaccinium vitis-idaea	modern	leaves	0.728524	7.56011e-06	Lake Ukshozero	62.004924	34.083179	2	this study
26	Sr055/1626	flora	Lake Onega	betula pendula	modern	leaves	0.722717	7.30557e-06	Lake Ukshozero	61.932400	34.176158	2	this study
27	Sr058/1627	flora	Lake Onega	vaccinium vitis-idaea	modern	leaves	0.724103	6.53494e-06	Lake Ukshozero	61.932400	34.176158	2	this study
28	Sr039/1606	fauna	Lake Onega	perca fluviatilis	modern	bone (collagen)	0.722638	6.65627e-06	Petrozavodsk Bay	61.874016	34.323012	Aquatic Lake Onega	this study
29	Sr038/1605	fauna	Lake Onega	sander lucioperca	modern	bone (collagen)	0.726175	6.24709e-06	Lake Onega	61.8258	34.9308	Aquatic Lake Onega	this study
30	Sr064/1628	flora	Lake Onega	betula pendula	modern	leaves	0.717625	6.82652e-06	Derevyannoye	61.6056822	34.662164	3	this study
31	Sr105/1667	flora	Lake Onega	urtica dioica	modern	leaves	0.71826	8.13174e-06	Petrozavodsk	61.569116	34.128455	3	this study
32	Sr106/1668	flora	Lake Onega	vaccinium myrtillus	modern	leaves	0.717152	6.99044e-06	Petrozavodsk	61.560890	34.104971	3	this study
33	Sr070/1634	flora	Lake Onega	vaccinium vitis-idaea	modern	leaves	0.718008	8.64738e-06	Ladva	61.38750	34.35362	3	this study
34	Sr072/1636	flora	Lake Onega	vaccinium vitis-idaea	modern	leaves	0.728183	7.92843e-06	Ladva	61.40679	34.33654	3	this study
35	Sr065/1629	flora	Lake Onega	vaccinium vitis-idaea	modern	leaves	0.720473	8.92343e-06	Tokari	61.16268	34.32375	3	this study
36	Sr066/1630	flora	Lake Onega	betula pendula	modern	leaves	0.71914	6.60546e-06	Tokari	61.16268	34.32375	3	this study
37	Sr067/1631	flora	Lake Onega	vaccinium vitis-idaea	modern	leaves	0.726925	7.81188e-06	Schelejki	61.22934	35.21151	3	this study
38	Sr069/1633	flora	Lake Onega	vaccinium vitis-idaea	modern	leaves	0.720552	9.4092e-06	Sheltozero	61.27496	35.00149	3	this study
39	Sr045/1618	flora	Lake Onega	urtica dioica	modern	leaves	0.722232	8.01419e-06	Kaskesruchej	61.11008	35.35237	4	this study
40	Sr104/1666	flora	Lake Onega	urtica dioica	modern	leaves	0.723957	7.66863e-06	Kaskesruchej	61.11008	35.35237	4	this study
41	Sr049/1620	flora	Lake Onega	betula pendula	modern	leaves	0.721929	7.47804e-06	Mouth of Andoma River	61.248075	36.374578	4	this study
42	Sr050/1621	flora	Lake Onega	vaccinium vitis-idaea	modern	leaves	0.723033	8.38938e-06	Mouth of Andoma River	61.248075	36.374578	4	this study
43	Sr076/1639	flora	Lake Onega/White Sea	vaccinium vitis-idaea	modern	leaves	0.719091	7.47426e-06	Lake Segozero	63.1761	34.1854	1	this study
44	Sr098/1661	flora	Lake Onega/White Sea	vaccinium vitis-idaea	modern	leaves	0.719492	6.11023e-06	Lake Segozero	63.3152	34.1723	1	this study
Beyond Lake Onega
45	Sr097/1660	flora	White Sea	vaccinium vitis-idaea	modern	leaves	0.716446	6.20679e-06	Malenga	63.517875	36.2603	Out of zonation	this study
46	Sr113/1675	flora	White Sea	vaccinium vitis-idaea	modern	leaves	0.714744	6.80337e-06	Virandozero	64.025589	35.557204	Out of zonation	this study
47	Sr091/1654	flora	White Sea	vaccinium vitis-idaea	modern	leaves	0.71301	5.22972e-06	Sumposad	64.116228	35.321892	Out of zonation	this study
48	Sr095/1658	flora	White Sea	vaccinium macrocarpon	modern	leaves	0.720679	6.55703e-06	Sumposad	64.116555	35.320692	Out of zonation	this study
49	Sr096/1659	flora	White Sea	vaccinium vitis-idaea	modern	leaves	0.70894	6.12321e-06	Sukhoye	64.234338	35.004014	Out of zonation	this study
50	Sr094/1657	flora	White Sea	vaccinium vitis-idaea	modern	leaves	0.708858	6.58043e-06	Sumposad	64.191572	35.149912	Out of zonation	this study
51	Sr078/1641	flora	White Sea	vaccinium vitis-idaea	modern	leaves	0.743114	8.65483e-06	Tunguda River, Pushnoj	64.245872	34.290486	Out of zonation	this study
52	Sr092/1655	flora	Karelia	vaccinium vitis-idaea	modern	leaves	0.734936	6.61105e-06	Tiksha	64.06509	32.27116	Out of zonation	this study
53	Sr093/1656	flora	Karelia	vaccinium myrtillus	modern	leaves	0.729979	1.03754e-05	Kostomuksha	64.349826	30.350770	Out of zonation	this study
54	Sr063	fauna	Lake Saimaa	pusa hispica saimensis	modern	canine (whole)	0.727108	5.2185e-06	Lake Saimaa	61.2563	28.0933	Out of zonation	this study
55	Sr107/1669	flora	Lake Ladoga	urtica dioica	modern	leaves	0.707765	8.16439e-06	Lake Ladoga, Tiurula	61.246343	29.543605	4	this study
56	Sr043/1603	water	Lappeenranta	water	modern	water	0.7245	5.96008e-06	Lappeenranta Canal Museum	61.072882	28.300989	Out of zonation	this study
57	Sr044/1617	flora	Lappenranta	pinus sp.	modern	leaves	0.727528	6.11069e-06	Lappeenranta Canal Museum	61.072882	28.303736	Out of zonation	this study
58	Sr060	fauna	Uusimaa	lota lota	modern	vertebra	0.729584	8.651e-06	Vihtijärvi Lake	60.520974	24.615098	Out of zonation	this study
59	Sr059	fauna	Uusimaa	salmo trutta	modern	vertebra	0.710132	4.873e-06	Bay of Finland, Helsinki	60.069068	25.014881	Out of zonation	this study
60	Sr085/1648	flora	Saint Petersburg	betula pendula	modern	leaves	0.710249	8.31756e-06	Staraya Ladoga	60.005169	32.294791	4	this study
61	Sr083/1646	flora	Saint Petersburg	betula pendula	modern	leaves	0.712609	6.97828e-06	Berezovo	60.10691	32.33482	4	this study
62	Sr086/1649	flora	Saint Petersburg	fragaria vesca	modern	leaves	0.708724	6.03491e-06	Shkurina Gorka, Volkhov region	59.89656	32.34047	4	this study
71	Sr084/1647	flora	Saint Petersburg	urtica dioica	modern	leaves	0.71337	7.64728e-06	Podolye 1	59.901839	31.583197	4	this study
69	Sr061	fauna	Lake Ladoga	phoca hispida ladogensis	Stone Age (not dated)	pelvis (collagen)	0.712094	5.45e-06	Ladoga Canal, Russia	60.107	31.5984	4	this study
70	Sr062	fauna	Lake Ladoga	silurus glanis	Stone Age (not dated)	bone (collagen)	0.712296	4.987e-06	Ladoga Canal, Russia	60.107	31.5984	4	this study
72	Sr057	fauna	Moscow	tetrao urogallus	mesolithic	tibiotarsus (collagen)	0.711745	4.775e-06	Zamostje 2 cemetery	56.679	38.0121	4	this study
73	Sr040/1616	flora	Latvia	unknown plant	modern	leaves	0.712199	7.55133e-06	Zvejnieki cemetery	57.776	25.226	4	this study
Literature Values
63	F10221	fauna	Ladoga	gallus domesticus	Viking Age	femur (collagen)	0.7168		Staraya Ladoga			4	Price et al 2019
64	F10222	fauna	Ladoga	gallus domesticus	Viking Age	femur (collagen)	0.717		Staraya Ladoga			4	Price et al 2019
65	F10223	fauna	Ladoga	lepus timidus	Viking Age	incisor (enamel)	0.717		Staraya Ladoga			4	Price et al 2019
66	F10224	fauna	Ladoga	lepus timidus	Viking Age	incisor (enamel)	0.7173		Staraya Ladoga			4	Price et al 2019
67	F10225	fauna	Ladoga	lepus timidus	Viking Age	incisor (enamel)	0.7171		Staraya Ladoga			4	Price et al 2019
68	F10226	fauna	Ladoga	lepus timidus	Viking Age	incisor (enamel)	0.7174		Staraya Ladoga			4	Price et al 2019
74	Cesis	fauna	Latvia	ovis aries/capra hircus	Medieval	molar (enamel)	0.713098	8e-06	Cesis			4	Peterson-Gordina et al 2022
75	Limbazi	fauna	Latvia	bos taurus	Medieval	metacarpal (collagen)	0.713733	9e-06	Limbazi			4	Peterson-Gordina et al 2023
76	Mazstraupe	fauna	Latvia	sus scrofa	Medieval	mandible (collagen)	0.714905	9e-06	Mazstraupe			4	Peterson-Gordina et al 2024
77	RigaStPeter1	fauna	Latvia	bos taurus	Medieval	vertebra (collagen)	0.712482	8e-06	RigaStPeter1			4	Peterson-Gordina et al 2025
78	RigaStPeter2	fauna	Latvia	sus scrofa	Medieval	humerus (collagen)	0.712057	8e-06	Riga, StPeter			4	Peterson-Gordina et al 2026
79	RigaDome	fauna	Latvia	sus scrofa	Medieval	radius (collagen)	0.712001	1e-05	RigaDome			4	Peterson-Gordina et al 2027
80	OldRigaSite	fauna	Latvia	bos taurus	Medieval	mandible (collagen)	0.712029	9e-06	Old Riga site			4	Peterson-Gordina et al 2028
Sources:
Petersone‐Gordina, E., Montgomery, J., Millard, A. R., Nowell, G., Peterkin, J., Roberts, C. A., Gerhards, G., & Zelčs, V. (2022). Strontium isotope identification of possible rural immigrants in 17th century mass graves at St. Gertrude Church cemetery in Riga, Latvia. Archaeometry, 64(4), 1028–1043. https://doi.org/10.1111/arcm.12759
Price, D. T., Moiseyev, V., & Grigoreva, N. (2019). Vikings in Russia: origins of the medieval inhabitants of Staraya Ladoga. Archaeological and Anthropological Sciences, 11(11), 6093–6109. https://doi.org/10.1007/S12520-019-00897-2/FIGURES/13

## Sheet: SI Table S2 YOO Human
Supplement 2 Table S2 Mesolithic humans from Yuzhniy Oleniy Ostrov
Burial Id	Museum Id	Lab Id	Element	Tissue	87Sr/86Sr	2se	Sr ppm	Comment
1	5773_144	UOO.031.A	P2 mandibulare	enamel	0.726703	4.69059e-06	61.9446
19	5773_134	UOO.024.A	I2 mandibulare	enamel	0.72645	4.61997e-06	29.5909
28	5773_128	UOO.046.A	M1 maxillare	enamel	0.728351	1.09751e-05	NA
44	5773_139	UOO.041.A	I1 maxillare	enamel	0.72729	4.82754e-06	40.0791
44	5773_139	UOO.041.B	P2 maxillare	enamel	0.729585	4.88114e-06	216.368
46	5773_147	UOO.052.A	M1 mandibulare	enamel	0.725101	5.68434e-06	NA
46	5773_147	UOO.052.A	M1 mandibulare	dentin	0.720813	5.28723e-06	NA
49	5773_001	UOO.003.A	I1 maxillare	enamel	0.727238	4.87428e-06	134.423
49	5773_001	UOO.003.B	M2 mandibulare	enamel	0.728528	5.32875e-06	186.624
53	5773_004	UOO.037.A	P1 mandibulare	enamel	0.735046	4.27106e-06	58.0642
54	5773_077	UOO.001.B	M1 maxillare	enamel	0.730805	4.68139e-06	44.1526
55	5773_006	UOO.047.A	M1 mandibulare	enamel	0.727211	6.78237e-06	NA
56	5773_007	UOO.045.A	P2 mandibulare	enamel	0.719896	4.69332e-06	39.1878	outlier
56	5773_007	UOO.045.B	I1 mandibulare	enamel	0.731096	5.12795e-06	NA
57	5773_008	UOO.043.A	P2 mandibulare	enamel	0.729269	5.33632e-06	31.1642
58	5773_012	UOO.021.A	P1 mandibulare	enamel	0.729988	4.78844e-06	204.984
59	5773_005	UOO.035.A	I2 maxillare	enamel	0.733707	5.81459e-06	162.112
60	5773_016	YOO_5773.016	M1 mandibulare	enamel	0.730408	4.38673e-06	200.088
63	5773_015	UOO.020.A	C mandibulare	enamel	0.729612	4.63042e-06	190.825
65	6773_017	UOO.012.A	M3 maxillare	enamel	0.728715	4.98341e-06	102.809
67	5773_042	UOO.009.B	Permanent Incisor	enamel	0.73213	4.30999e-06	114.282
67	5773_042	UOO.009.A	C mandibulare	enamel	0.736022	7.52975e-06	197.468
69	5773_046	UOO.040.A	P2 maxillare	enamel	0.733398	6.14661e-06	225.828
70	5773_027	UOO.005A	P1 maxillare	enamel	0.730334	4.87603e-06	45.3708
71	5773_026	UOO.004.A	M1 maxillare	enamel	0.72676	1.05674e-05	160.006
71	5773_026	UOO.004.B	M1 mandibulare	enamel	0.729319	7.02674e-06	202.916
72	NA	UOO.059.A	M1 mandibulare	enamel	0.727775	6.12025e-06	NA
74	5773_009	UOO.050.A	m2 maxillare MILK TOOTH	enamel	0.726469	6.8759e-06	NA
75	5773_013	UOO.044.B	I2 mandibulare	enamel	0.729624	5.65014e-06	53.1126
75	5773_013	UOO.044.A	Permanent Incisor	enamel	0.72982	5.80437e-06	283.396
76	5773_23	UOO.016.A	P2	enamel	0.72841	4.55857e-06	40.4185
82	5773_021	UOO.022.A	M1 maxillare	enamel	0.726881	4.80394e-06	41.3993
82	5773_021	UOO.022.B	M1 maxillare	enamel	0.727655	4.95207e-06	168.431
87	5773_034	UOO.030.A	I1 maxillare	enamel	0.728231	5.0584e-06	122.018
90	5773_058	YOO_5773_058	M1	enamel	0.734476	7.85273e-06	218.216
94	5773_041	UOO.025.A	P2 maxillare	enamel	0.731009	6.4458e-06	127.801
95	5773_043	UOO.039.A	Permanent premolar	enamel	0.724431	4.18759e-06	256.085
97	5773_056	UOO.026.A	P1 maxillare	enamel	0.724355	4.7603e-06	41.4351
99	5773_032	UOO.017.A	P2	enamel	0.731744	4.36797e-06	140.884
100	5773_053	YOO_5716.434	Permanent molar	enamel	0.728424	4.10799e-06	231.749
110	5773_028	UOO.007.A	M1 maxillare	enamel	0.729278	5.47727e-06	171.629
111	5773_029	UOO.034.B	I2 maxillare	enamel	0.728234	8.79748e-06	37.418
111	5773_29	UOO.034.A	I1 mandibulare	enamel	0.729193	6.4021e-06	34.8362
114	5773_063	UOO.055.A	M3 mandibulare	enamel	0.72938	1.98092e-05	NA
114	5773_063	UOO.055.A	M3 mandibulare	dentin	0.728022	6.31881e-06	NA
120	5773_101	YOO_5773.101	M1 maxillare	enamel	0.730334	4.42425e-06	223.711
120	5773_101	UOO.028.A	C maxillare	enamel	0.731268	5.78835e-06	61.1051
123	5773_106	UOO.048.A	dm2 mandibulare MILK TOOTH	enamel	0.724374	6.29755e-06	NA
124	5773_099	UOO.002.B	P2 maxillare	enamel	0.728684	8.72606e-06	133.998
124	5773_099	UOO.002.A	P1 mandibulare	enamel	0.729098	5.47357e-06	136.793
125	5773_072	YOO_5773.092	M1 maxillare	enamel	0.735409	5.54554e-06	64.7801
127	5773_092	UOO.029.A	P1 mandibulare	enamel	0.723528	4.66784e-06	47.4203
128	5773_094	UOO.038.A	P1 mandibulare	enamel	0.729026	6.75056e-06	42.8819
130	5773_073	YOO_5773.73	M1 mandibulare	enamel	0.733842	4.20863e-06	60.9823
131	5773_075	UOO.027.A	Permanent maxillary incisor	enamel	0.726782	4.75408e-06	22.6655
131	5773_075	UOO.027.B	Permanent maxillary canine	enamel	0.728937	3.98628e-06	37.0554
133	5716_632	YOO_5716.632	M1 mandibulare	enamel	0.732663	4.51148e-06	104.919
139	5773_095	UOO.019.A	P2 maxillare	enamel	0.730975	4.84038e-06	43.2249
142	5773_074	UOO.042.A	Permanent premolar	enamel	0.733548	4.98033e-06	41.6575
144	5773_087	UOO.023.A	M3 maxillare	enamel	0.729872	8.68139e-06	31.628
144	5773_087	UOO.023.B	M1 maxillare	enamel	0.730566	4.78643e-06	105.613
145	5773_052	UOO.013.A	M1 maxillare	enamel	0.728746	5.53035e-06	163.755
152	5773_113	UOO.018.A	M1 maxillare	enamel	0.726662	6.09663e-06	102.763
153	5773_114	UOO.033.A	C maxillare	enamel	0.728076	4.5443e-06	44.398
156	5773_112	UOO.032.A	C maxillare	enamel	0.731325	4.27218e-06	37.8963
161	5773_126	UOO.015.A	P2 maxillare	enamel	0.729193	8.03068e-06	164.457
163	5773_107	UOO.049.A	M1 mandibulare	enamel	0.727054	6.54795e-06	NA
163	5773_107	UOO.049.A	M1 mandibulare	dentin	0.7195	5.76145e-06	NA
2?	5773_040	UOO.036.A	P1 mandibulare	enamel	0.727221	4.16028e-06	31.8022
2?	5773_040	UOO.036.B	P2 mandibulare	enamel	0.72728	5.99694e-06	32.2641
NA	5773_047	UOO.010.A	I2 mandibulare	enamel	0.714655	5.17062e-06	91.5147	outlier
NA	5773_047	UOO.010.B	C mandibulare	enamel	0.715843	4.89348e-06	96.5728	outlier
NA	5773_118	UOO.014.A	I1 maxillare	enamel	0.732372	6.75006e-06	125.677
NA	NA	UOO.057.A	M1 maxillare	enamel	0.732211	1.89676e-05	NA
NA	NA	UOO.057.A	M1 maxillare	dentin	0.721158	5.22109e-06	NA

## Sheet: SI Table S3 YOO Fauna
Supplement 2 Table S3 Mesolithic fauna from Yuzhniy Oleniy Ostrov
Burial Id	Museum Id	Lab Id	Species	Element	Tissue	87Sr/86Sr	2se	Sr ppm	Comment
4	5716_016	24 G4	alces alces	I2	enamel	0.731127	4.09496e-06	329.483
4	5716_016	25 G4	alces alces	I2	enamel	0.731375	4.86819e-06	587.338
4	5716_016	26 G4	alces alces	I2	enamel	0.733054	5.50289e-06	397.031
4	5716_016	27 G4	alces alces	I2	enamel	0.730523	4.8684e-06	343.456
4	5716_016	28 G4	alces alces	I2	enamel	0.735561	5.4269e-06	348.476
4	5716_016	29 G4	alces alces	I2	enamel	0.72678	6.32844e-06	329.859
61	NA	20 G61	rangifer tarandus	M1 mandibulare	enamel	0.732795	5.62937e-06	123.526
61	NA	21 G61	rangifer tarandus	M1 mandibulare	enamel	0.733537	4.91704e-06	102.768
67	5716_260	Sr49	alces alces	incisor	enamel	0.730358	4.89732e-06	NA
68	5716_260	01 G68	alces alces	I1	enamel	0.728875	5.14037e-06	357.985
68	5716_610	02 G68	alces alces	I1	enamel	0.736246	4.66064e-06	650.403
68	5716_258	03 G68 #2380	alces alces	I1	enamel	0.731156	4.7626e-06	535.678
100	5716_434	09 G100	alces alces	I1	enamel	0.728214	4.45662e-06	313.708
100	5716_258	10 G100	alces alces	I1	enamel	0.730242	5.24261e-06	1267.43	ppm above 1000 - removed from evaluation
100	5716_258	11 G100	alces alces	I1	enamel	0.730952	4.78378e-06	1697.31	ppm above 1000 - removed from evaluation
100	5716_434	12 G100	alces alces	I1	enamel	0.730297	4.76937e-06	1632.93	ppm above 1000 - removed from evaluation
102	5716_441	13 G102	alces alces	I1	enamel	0.736544	4.43803e-06	1469.19	ppm above 1000 - removed from evaluation
102	5716_442	14 G102	alces alces	I1	enamel	0.733891	4.36923e-06	1243.16	ppm above 1000 - removed from evaluation
102	5716_444	15 G102	alces alces	I1	enamel	0.729418	4.55261e-06	1361.76	ppm above 1000 - removed from evaluation
102	5716_444	16 G102	alces alces	I1	enamel	0.731624	4.8037e-06	1010.73	ppm above 1000 - removed from evaluation
113	5716_519	Sr51	alces alces	Permanent incisor	enamel	0.728304	4.68747e-06	NA
114	5716_527	04 G114	sus scrofa	I1	enamel	0.719798	4.36629e-06	505.654
125	5716_444	05 G125	alces alces	I3	enamel	0.733112	4.35449e-06	129.349	ppm above 1000 - removed from evaluation
125	5716_455	06 G125	alces alces	Permanent incisor	enamel	0.740882	5.20196e-06	1512.77	ppm above 1000 - removed from evaluation
125	5716_519	07 G125	alces alces	Permanent incisor	enamel	0.739689	5.32105e-06	1086.35	ppm above 1000 - removed from evaluation
125	5716_527	08 G125	alces alces	I1	enamel	0.731285	8.07212e-06	1091.62	ppm above 1000 - removed from evaluation
138	5716_660	18 G138	alces alces	M3 maxillare	enamel	0.730599	5.22281e-06	284.441
138	5716-660	22 G138	rangifer tarandus	I1	enamel	0.73058	4.63174e-06	375.997
138	5716-660	23 G138	rangifer tarandus	I1	enamel	0.731074	4.45971e-06	152.713
156	5716-699	17 G156	lepus timidus	Permanent incisor	enamel	0.724941	5.36063e-06	194.826
118a	5716_576	Sr52	alces alces	Permanent incisor	enamel	0.728351	4.79239e-06	NA

## Sheet: SI Table S4 Fish Sr ppm
Supplement 2 Table S4 Sr concentration of modern fish samples from Lake Onega
Sample ID	Sample weight gr	Tissue	Species	Sr ppm	Uncertainty ppm
1	0.16	muscle	sander lucioperca	9.72	1.31
2	0.69	muscle	perca fluviatilis	10.8	1.5
3	0.6	muscle	perca fluviatilis	24.2	3.3
